# Supplementary material for: Urolithin A-Enhanced Multi-Bioactive Formulation Mitigates Cyclophosphamide-Induced Premature Ovarian Failure Through Suppression of Oxidative-Inflammatory Stress and Preservation of Follicle Fate
Source: Antioxidants (Basel). 2026 May 24;15(6):662. doi: 10.3390/antiox15060662 (PMC13295883; doi:10.3390/antiox15060662)
Supplement: Supplementary file 1 [file antioxidants-15-00662-s001.zip]

Archive with 1 entries (1 files):
- antioxidants-4274435-supplementary.pdf
